# Supplementary material for: Iron limitation of kelp growth may prevent ocean afforestation
Source: Commun Biol. 2023 Jun 6;6:607. doi: 10.1038/s42003-023-04962-4 (PMC10244339; doi:10.1038/s42003-023-04962-4)
Supplement: Supplementary file 3 — Supplementary Data 1 [file 42003_2023_4962_MOESM3_ESM.xlsx]

## Sheet: Supplementary Data One
References data for the data points in Figure 1b
dFe Concentration (nM)	Location	Co-ordinates	Depth (m)	Reference
573.2	Thurso Bay, Scotland	58°35'N, 3°31'W	Unspecified	Batchelli, S., Muller, F. L. L., Chang, K. C. & Lee, C. L. 2010. Evidence for strong but dynamic iron-humic colloidal associations in humic-rich coastal waters. Environ. Sci. Technol. 44:8485-90.
240	Levantine Basin, Egypt	29°45'N, 33°40'E	Surface	El-Nady, F. & Dowidar, N. 1997. Aluminium in the south-eastern Mediterranean waters off the Egyptian coast. Estuar. Coast. Shelf Sci. 45:345-55.
20	Davies Reef, Great Barrier Reef, Australia	18° 51'S, 147° 39'E	Unspecified	Entsch, B. 1983. Indications from photosynthetic components that iron is a limiting nutrient in primary producers on coral reefs. Mar. Biol. 73:17-30.
75	Moss Landing, California	36° 48'N, 121° 47'W	1 - 2	Johnson, K. S., Chavez, F. P., Elrod, V. A., Fitzwater, S. E., Pennington, J. T., Buck, K. R. & Walz, P. M. 2001. The annual cycle of iron and the biological response in Central California coastal waters. Geophys. Res. Lett. 28:1247-50.
40	Monterey Bay, California	36° 48'N, 121° 56'W	1 - 2	McGaraghan, A. R. & Kudela, R. M. 2012. Estimating labile particulate iron concentrations in coastal waters from remote sensing data. Journal of Geophysical Research: Oceans 117.
400	Izmir Bay, Turkey	38° 25'N, 27° 8'E	Surface	Öztürk, M., Bizsel, N. & Steinnes, E. 2003. Iron speciation in eutrophic and oligotrophic Mediterranean coastal waters; impact of phytoplankton and protozoan blooms on iron distribution. Mar. Chem. 81:19-36.
12.8	Halifax Harbour, North America	44° 39'N, 63° 34'W	12	Rouxel, O. J. & Auro, M. 2010. Iron isotope variations in coastal seawater determined by multicollector ICP-MS. Geostand. Geoanalytical Res. 34:135-44.
18.6	Vineyard sound coastal seawater, North America	41° 24'N, 70° 47'W	12	Rouxel, O. J. & Auro, M. 2010. Iron isotope variations in coastal seawater determined by multicollector ICP-MS. Geostand. Geoanalytical Res. 34:135-44.
227.6	Waquoit Bay, North America	41° 32'N, 70° 31'W	12	Rouxel, O. J. & Auro, M. 2010. Iron isotope variations in coastal seawater determined by multicollector ICP-MS. Geostand. Geoanalytical Res. 34:135-44.
20	Tsugaru strait, Japan	41°29′N, 140°36′E	5	Saitoh, Y., Kuma, K., Isoda, Y., Kuroda, H., Matsuura, H., Wagawa, T., Takata, H., Kobayashi, N., Nagao, S. & Nakatsuka, T. 2008. Processes influencing iron distribution in the coastal waters of the Tsugaru Strait, Japan. J. Oceanogr. 64:815-30.
5	Sea of Okhotsk, Russia	52° 52'N, 149° 21'E	Surface	Yamashita, Y., Nishioka, J., Obata, H. & Ogawa, H. 2020. Shelf humic substances as carriers for basin-scale iron transport in the North Pacific. Sci. Rep. 10:4505.
107	Jiaozhou Bay, China	36°7′N, 120°14′E	Surface	Su, H., Yang, R., Pižeta, I., Omanović, D., Wang, S., and Li, Y. 2016. Distribution and Speciation of Dissolved Iron in Jiaozhou Bay (Yellow Sea, China). Frontiers in Marine Science, 3.

## Sheet: Growth Rate
Source data for Fig. 2a
Iron:	0.01	1.85	4.67	9.56	20.2	45.2	120
Replicates:	0.1545	0.8016	-0.8769	2.3398	0.9949	0.8709	0.8759
	-0.9974	1.2253	1.138	2.7077	1.5848	0.89	1.0417
	-0.7531	1.0181	0.1974	1.0748	1.4549	1.4449	0.5983
	1.0401	0.1245	-0.5577	0.4855	-0.2789	1.5466	0.8443
	1.3338	0.5514	0.6209	1.4659	1.6021	1.634	2.1531
	0.2701	1.9698	1.6751	0.9931	1.3614	1.9492	0.8408

## Sheet: DOC Production
Source data for Fig. 2b
Iron:	0.01	1.85	4.67	9.56	20.2	45.2	120
Replicates:	2.2229	2.6811	0.6467	1.0658	-1.6303	-1.9001	-1.9646
	1.8385	1.1532	0.4654	-2.3236	-0.1779	-1.7158	-3.3893
	3.5558	-1.1374	1.975	2.6842	0.9194	-1.5974	-1.8451
	1.4921	-0.7859	3.3597	-0.7777	1.2709	-1.7898	-3.4155
	-0.5437	0.7431	1.2165	0	6.7111	-2.3197	-3.9678
	-0.2032	0.689	1.6833	1.9088	-0.1607	-2.4256	-1.2268

## Sheet: Photosynthesis
Source data for Fig. 2c
Iron:	0.01	1.85	4.67	9.56	20.2	45.2	120
Replicates:	-3.0967	5.4783	-1.9803	2.0132	3.8894	4.2149	4.1113
	-1.4201	1.4912	0.3934	2.096	4.5794	5.246	3.652
	-9.7317	-1.6704	-0.5006	0.5775	4.1784	7.0161	4.1588
	7.7064	3.4611	-3.6369	1.6028	-3.4842	5.1286	1.4594
	6.2845	-0.8882	0.8544	1.8457	0.4265	1.961	2.1765
	5.4254	0.5303	0.0749	-0.3094	0.7693	5.9719	2.4876

## Sheet: Respiration
Source data for Fig. 2d
Iron:	0.01	1.85	4.67	9.56	20.2	45.2	120
Replicates:	0.0654	-2.027	-1.1075	-0.7834	-0.9416	-1.3754	-1.7093
	-0.2099	-0.5517	-0.4979	-0.6086	-0.9357	-1.8054	-1.2515
	0.1198	0.5706	-0.8272	-0.1247	-0.9827	-1.5476	-1.095
	-1.8165	-1.8852	-0.2978	-0.7882	-1.2203	-2.1987	-1.9722
	-1.3934	-0.5641	-0.8865	-0.8505	-1.0198	-0.6836	-0.9182
	-1.7973	-0.6017	-1.1741	-0.3846	-0.4607	-2.8417	-1.4562

## Sheet: Chlorophyll Content
Source data for Fig. 3a
Iron:	0.01	1.85	4.67	9.56	20.2	45.2	120
Replicates:	0.2252	0.385	0.2829	0.3032	0.3529	0.5397	0.5705
	0.3496	0.3245	0.2532	0.2954	0.1253	0.4828	0.8817
	0.4754	0.3186	0.0679	0.4952	0.0794	0.4268	0.5596
	0.1011	0.5136	0.2867	0.1818	0.5284	0.5202	0.4642
	0.0638	0.2166	0.2794	0.3202	0.4627	0.7219	0.668
	0.1856	0.1254	0.1661	0.2935	0.548	0.5129	0.5883

## Sheet: Fv_Fm
Source data for Fig. 3b
Iron:	0.01	1.85	4.67	9.56	20.2	45.2	120
Replicates:	0.674	0.683	0.663	0.55	0.703	0.591	0.717
	0.675	0.591	0.536	0.692	0.589	0.671	0.683
	0.689	0.689	0.44	0.687	0.643	0.668	0.633
	0.366	0.67	0.697	0.553	0.671	0.652	0.673
	0.049	0.06	0.641	0.651	0.659	0.775	0.692
	0.636	0.31	0.625	0.641	0.698	0.637	0.701

## Sheet: Soluble Tissue Nitrate
Source data for Fig. 3c
Iron:	0.01	1.85	4.67	9.56	20.2	45.2	120
Replicates:	12.8556	7.3172	9.0681	8.638	13.7997	10.2833	16.9855
	14.7384	9.9085	11.988	7.9727	4.095	10.6451	10.332
	13.2464	10.3649	1.4811	11.5791	2.5452	11.6434	16.4448
	0.0396	2.4687	7.9269	2.7654	11.7849	10.1664	17.6157
	0.9099	3.822	7.8039	3.4436	9.2731	15.6679	15.184
	9.4899	0.8724	4.1648	2.3431	12.4131	14.8941	16.5397

## Sheet: C_N
Source data for Fig. 3d
Iron:	0.01	1.85	4.67	9.56	20.2	45.2	120
Replicates:	11.7617	16.2806	14.0082	12.439	18.1219	18.1915	15.9469
	11.36	12.8123	13.1647	14.1	14.0567	18.0056	17.7394
	14.2414	14.0648	9.5634	12.9073	13.6892	16.959	17.1656
	9.6798	17.5258	14.0987	17.6306	18.0151	18.368	16.1916
	9.1788	13.7802	13.8708	16.5797	16.0096		17.0538
	11.0306	12.8435	8.9301		18.1771		15.4938
