# Supplementary material for: Iron limitation of kelp growth may prevent ocean afforestation
Source: Commun Biol. 2023 Jun 6;6:607. doi: 10.1038/s42003-023-04962-4 (PMC10244339; doi:10.1038/s42003-023-04962-4)
Supplement: Supplementary file 4 — Supplementary Data 2-3 [file 42003_2023_4962_MOESM4_ESM.xlsx]

## Sheet: Supplementary Data Two
ANOVA Test Results
Parameter	Test	Transformation	Model parameters	Df	Sum Sq	Mean Sq	F value	Pr(>F)
Growth (Surface area)	(Growth^1.348124) ~ Iron	Yeo-Johnson	Iron	6	5.324	0.8873	1.197	0.335
	One-way ANOVA		Residuals	35	22.234	0.7411
DOC production	sqrt(DOC+5) ~ Iron	Sqrt(x + a)	Iron	6	101.62	16.937	6.393	0.000129	***
	One-way ANOVA		Residuals	35	92.73	2.649
Photosynthesis	(Photosynthesis+10)^1.608463 ~ Iron	Yeo-Johnson	Iron	6	5834	972.4	2.285	0.0576	.
	One-way ANOVA		Residuals	35	14892	425.5
Respiration	(Respiration+3)^1.118799 ~ Iron	Box Cox	Iron	6	8.231	1.3719	2.406	0.0473	*
	One-way ANOVA		Residuals	35	19.96	0.5703
Pigment Content - Chlorophyll	exp(Chlorophyll) ~ Iron	Exponential	Iron	6	1.974	0.329	7.625	2.78e-05	***
	One-way ANOVA		Residuals	34	1.51	0.0431
Pigment Content - Fucoxanthin	sqrt(Fucoxanthin+0.005624467) ~ Iron	Sqrt(x + a)	Iron	6	0.1943	0.03238	3.158	0.014	*
	One-way ANOVA		Residuals	35	0.3589	0.01025
Fv/Fm	(Fv/Fm^4.99994) ~ Iron	Yeo-Johnson	Iron	6	0.02499	0.004165	1.286	0.289
	One-way ANOVA		Residuals	35	0.11338	0.003239
Soluble Nitrate	sqrt(Nitrate) ~ Iron	Sqrt(x)	Iron	6	13.9	2.3164	2.911	0.0208	*
	One-way ANOVA		Residuals	35	27.85	0.7958
C:N Ratio	(C:N^1.90126) ~ Iron	Box Cox	Iron	6	45325	7554	9.232	6.87e-06	***
	One-way ANOVA		Residuals	32	26185	818
Percent Tissue Carbon	(Carbon^1.999958) ~ Iron	Box Cox	Iron	6	761295	126883	7.477	4.62e-05	***
	One-way ANOVA		Residuals	32	543014	16969
Percent Tissue Nitrogen	(Nitrogen^-0.8287267) ~ Iron	Box Cox	Iron	6	0.05428	0.009047	4.75	0.00145	**
	One-way ANOVA		Residuals	32	0.06095	0.001905

## Sheet: Supplementary Data Three
Tukey's HSD Multiple Comparison Results
Parameter	Model	Contrast (Iron μM)	diff	lwr	upr	p adj	Sig
DOC production	sqrt(DOC+5) ~ Iron concentration	20-40	0.241008	-0.380737	0.862753	0.884891
		5-40	0.797571	0.175826	1.41932	0.0051284	*
		1-40	0.841178	0.219433	1.46292	0.0027842	*
		10-40	0.930987	0.309242	1.55273	0.0007628	***
		0-40	1.01199	0.390243	1.63373	0.0002304	***
		2.5-40	1.05336	0.431611	1.6751	0.0001241	***
		5-20	0.556563	-0.0651827	1.17831	0.104436
		1-20	0.60017	-0.0215752	1.22192	0.0643154
		10-20	0.689979	0.0682338	1.31172	0.021562	*
		0-20	0.77098	0.149234	1.39272	0.0073894	*
		2.5-20	0.812348	0.190602	1.43409	0.004176	*
		1-5	0.0436075	-0.578138	0.665353	0.999989
		10-5	0.133416	-0.488329	0.755162	0.993418
		0-5	0.214417	-0.407328	0.836162	0.93041
		2.5-5	0.255785	-0.36596	0.87753	0.85365
		10-1	0.089809	-0.531936	0.711554	0.999268
		0-1	0.170809	-0.450936	0.792555	0.976315
		2.5-1	0.212178	-0.409568	0.833923	0.933609
		0-10	0.0810005	-0.540745	0.702746	0.999595
		2.5-10	0.122369	-0.499377	0.744114	0.995875
		2.5-0	0.0413681	-0.580377	0.663113	0.999992
Photosynthesis	(Photosynthesis+10)^1.608463 ~ Iron	5-2.5	13.5821	-23.6451	50.8092	0.910879
		1-2.5	15.2452	-21.982	52.4724	0.856272
		10-2.5	17.9932	-19.2339	55.2204	0.736577
		0-2.5	18.3962	-18.831	55.6234	0.716632
		40-2.5	26.1452	-11.082	63.3724	0.323657
		20-2.5	41.7049	4.4777	78.9321	0.0198259	*
		1-5	1.66313	-35.5641	38.8903	0.999999
		10-5	4.41119	-32.816	41.6384	0.999766
		0-5	4.81417	-32.413	42.0414	0.999612
		40-5	12.5632	-24.664	49.7903	0.936871
		20-5	28.1228	-9.10436	65.35	0.245055
		10-1	2.74806	-34.4791	39.9752	0.999985
		0-1	3.15104	-34.0761	40.3782	0.999967
		40-1	10.9	-26.3272	48.1272	0.967598
		20-1	26.4597	-10.7675	63.6869	0.310231
		0-10	0.402985	-36.8242	37.6302	1
		40-10	8.15197	-29.0752	45.3792	0.992664
		20-10	23.7116	-13.5155	60.9388	0.438005
		40-0	7.74898	-29.4782	44.9762	0.994411
		20-0	23.3086	-13.9185	60.5358	0.458448
		20-40	15.5597	-21.6675	52.7869	0.844301
Respiration	(Respiration+3)^1.118799 ~ Iron	40-20	0.376155	-0.986735	1.73904	0.975764
		10-20	0.941456	-0.421434	2.30435	0.342531
		1-20	1.06964	-0.293251	2.43253	0.207674
		0-20	1.07249	-0.290405	2.43538	0.205184
		2.5-20	1.1	-0.262887	2.46289	0.18224
		5-20	1.35639	-0.00649833	2.71928	0.0517826	.
		10-40	0.5653	-0.797589	1.92819	0.848873
		1-40	0.693483	-0.669407	2.05637	0.688914
		0-40	0.69633	-0.66656	2.05922	0.684912
		2.5-40	0.723847	-0.639042	2.08674	0.645666
		5-40	0.980236	-0.382653	2.34313	0.297112
		1-10	0.128183	-1.23471	1.49107	0.999939
		0-10	0.13103	-1.23186	1.49392	0.999931
		2.5-10	0.158547	-1.20434	1.52144	0.999789
		5-10	0.414936	-0.947954	1.77783	0.960899
		0-1	0.0028468	-1.36004	1.36574	1
		2.5-1	0.0303641	-1.33253	1.39325	1
		5-1	0.286753	-1.07614	1.64964	0.994078
		2.5-0	0.0275173	-1.33537	1.39041	1
		5-0	0.283906	-1.07898	1.6468	0.994388
		5-2.5	0.256389	-1.1065	1.61928	0.99678
Pigment Content - Chlorophyll	exp(Chlorophyll) ~ Iron concentration	2.5-0	0.00173109	-0.228087	0.231549	1
		1-0	0.0889787	-0.140839	0.318797	0.885457
		5-0	0.0958197	-0.133998	0.325638	0.845785
		10-0	0.103413	-0.126405	0.333231	0.794623
		20-0	0.268832	0.0390137	0.49865	0.0132786	*
		40-0	0.325187	0.095369	0.555005	0.0016049	**
		1-2.5	0.0872477	-0.14257	0.317066	0.894456
		5-2.5	0.0940887	-0.135729	0.323907	0.856428
		10-2.5	0.101682	-0.128136	0.3315	0.806894
		20-2.5	0.267101	0.0372826	0.496919	0.0141237	*
		40-2.5	0.323456	0.0936379	0.553274	0.0017167	**
		5-1	0.00684101	-0.222977	0.236659	1
		10-1	0.0144343	-0.215384	0.244252	0.999994
		20-1	0.179853	-0.049965	0.409671	0.210372
		40-1	0.236208	0.00639027	0.466027	0.0406531	*
		10-5	0.00759325	-0.222225	0.237411	1
		20-5	0.173012	-0.056806	0.40283	0.248595
		40-5	0.229367	-0.000450738	0.459186	0.0507265
		20-10	0.165419	-0.0643993	0.395237	0.296276
		40-10	0.221774	-0.00804399	0.451592	0.0644537
		40-20	0.0563553	-0.173463	0.286174	0.986703
Pigment Content - Fucoxanthin	sqrt(Fucoxanthin+0.005624467) ~ Iron concentration	0-2.5	0.00458906	-0.178159	0.187337	1
		5-2.5	0.0236277	-0.15912	0.206376	0.999612
		1-2.5	0.0623381	-0.12041	0.245086	0.933737
		10-2.5	0.0902381	-0.0925099	0.272986	0.717334
		20-2.5	0.164082	-0.018666	0.34683	0.102573
		40-2.5	0.179076	-0.00367176	0.361824	0.0578995	.
		5-0	0.0190386	-0.163709	0.201787	0.999889
		1-0	0.0577491	-0.124999	0.240497	0.953368
		10-0	0.085649	-0.0970989	0.268397	0.762784
		20-0	0.159493	-0.0232551	0.342241	0.121038
		40-0	0.174487	-0.00826082	0.357235	0.0693042
		1-5	0.0387104	-0.144038	0.221458	0.993859
		10-5	0.0666104	-0.116138	0.249358	0.911247
		20-5	0.140454	-0.0422937	0.323202	0.227814
		40-5	0.155449	-0.0272994	0.338197	0.139488
		10-1	0.0279	-0.154848	0.210648	0.998997
		20-1	0.101744	-0.0810041	0.284492	0.594871
		40-1	0.116738	-0.0660099	0.299486	0.43455
		20-10	0.0738439	-0.108904	0.256592	0.863716
		40-10	0.0888381	-0.0939098	0.271586	0.731486
		40-20	0.0149943	-0.167754	0.197742	0.999973
Soluble Nitrate	sqrt(Nitrate) ~ Iron	5-1	0.113715	-1.49624	1.72367	0.999989
		0-1	0.294173	-1.31578	1.90413	0.997257
		2.5-1	0.301331	-1.30862	1.91129	0.996868
		10-1	0.633766	-0.976188	2.24372	0.877367
		20-1	1.22587	-0.384086	2.83582	0.237078
		40-1	1.66985	0.0598937	3.2798	0.0378696	*
		0-5	0.180458	-1.4295	1.79041	0.99983
		2.5-5	0.187616	-1.42234	1.79757	0.999787
		1-5	0.520051	-1.0899	2.13001	0.948339
		20-5	1.11215	-0.497801	2.72211	0.3425
		40-5	1.55613	-0.0538212	3.16609	0.0637336
		2.5-0	0.00715864	-1.6028	1.61711	1
		10-0	0.339594	-1.27036	1.94955	0.993997
		20-0	0.931695	-0.678259	2.54165	0.551104
		40-0	1.37568	-0.234279	2.98563	0.136113
		10-2.5	0.332435	-1.27752	1.94239	0.994648
		20-2.5	0.924537	-0.685417	2.53449	0.559953
		40-2.5	1.36852	-0.241438	2.97847	0.140003
		20-10	0.592102	-1.01785	2.20206	0.907756
		40-10	1.03608	-0.573873	2.64604	0.425713
		40-20	0.44398	-1.16597	2.05393	0.975863
C:N Ratio
